# Supplementary material for: Association between Dysphagia and Frailty in Older Adults: A Systematic Review and Meta-Analysis
Source: Nutrients. 2022 Apr 27;14(9):1812. doi: 10.3390/nu14091812 (PMC9105461; doi:10.3390/nu14091812)
Supplement: Supplementary file 1 [file nutrients-14-01812-s001.zip]

Archive with 1 entries (1 files):
- nutrients-1687883-supplementary.pdf
